# Supplementary material for: Identification of Reactive Metabolites of Acetaminophen and Saxagliptin in Human Hepatocytes and Hepatic Organoids
Source: Pharmaceutics. 2026 Apr 14;18(4):483. doi: 10.3390/pharmaceutics18040483 (PMC13119268; doi:10.3390/pharmaceutics18040483)
Supplement: Supplementary file 1 [file pharmaceutics-18-00483-s001.zip]

Archive with 1 entries (1 files):
- pharmaceutics-4192980-supplementary.pdf
